# Supplementary material for: Serological Assays to Measure Rabies Antibody Response in Equine Serum Samples
Source: Viruses. 2026 Jan 14;18(1):108. doi: 10.3390/v18010108 (PMC12846700; doi:10.3390/v18010108)
Supplement: Supplementary file 1 [file viruses-18-00108-s001.zip]

Archive with 1 entries (1 files):
- viruses-4001507-supplementary.pdf
